# Supplementary material for: Chromosome Painting in Neotropical Long- and Short-Tailed Parrots (Aves, Psittaciformes): Phylogeny and Proposal for a Putative Ancestral Karyotype for Tribe Arini
Source: Genes (Basel). 2018 Oct 10;9(10):491. doi: 10.3390/genes9100491 (PMC6210594; doi:10.3390/genes9100491)
Supplement: Supplementary file 1 [file genes-09-00491-s001.zip]

Archive with 1 entries (1 files):
- genes-348496-supplementary_data_final.docx
